# Supplementary material for: Icaritin attenuates 6-OHDA-induced MN9D cell damage by inhibiting oxidative stress
Source: PeerJ. 2022 Apr 12;10:e13256. doi: 10.7717/peerj.13256 (PMC9012182; doi:10.7717/peerj.13256)
Supplement: Supplemental Information 1 — All results are expressed as the mean ± SD. The difference between the means of more than two groups was analyzed by one-way analysis of variance (ANOVA). When ANOVA showed significant differences, pairwise comparisons of means were made by Bonferroni’s post hoct-test with correction. A value of P < 0.05 was considered statistically significant. [file peerj-10-13256-s001.xlsx]

## Sheet: Sheet1
Figure 1. ICT protects neuronal cells against 6-OHDA-induced cytotoxicity.
A	Con	10µM 6-OHDA	20µM 6-OHDA	30µM 6-OHDA	40µM 6-OHDA	50µM 6-OHDA	60µM 6-OHDA	70µM 6-OHDA	80µM 6-OHDA
CCK-8	110.55	99.6781	89.2454	75.7576	69.0736	55.897	46.7458	29.4637	12.0789
	100	95.8493	82.9596	71.0486	65.0074	45.5849	40.5749	25.9345	5.42841
	99	96.0868	86.0986	79.5869	60.7586	50.0787	43.6937	22.0468	9.85349
B	Con	0.001µM ICT	0.01µM ICT	0.1µM ICT	1µM ICT	10µM ICT
CCK-8	100.4	101.199	104.377	98.2988	112.394	100.246
	98.7857	108.898	99.5478	110.879	105.098	105.768
	108.455	98.089	110.786	102.78	100.436	118.099
C	Con	50µM 6-OHDA	200µM VC+6-OHDA	0.001µM ICT+6-OHDA	0.01µM ICT+6-OHDA	0.1µM ICT+6-OHDA	1µM ICT+6-OHDA	10µM ICT+6-OHDA
CCK-8	96.9167	42.8565	62.7373	67.9491	81.2444	64.7373	67.7373	73.2568
	100.978	46.0854	69.7676	60.4558	78.0775	68.1236	60.1235	70.079
	105.557	50.0775	65.5668	65.7673	76.2466	70.7677	63.8978	66.5435
Figure 2. ICT significantly reduced the oxidative stress induced by 6-OHDA in MN9D cells.
A	Con	50µM 6-OHDA	200µM VC+6-OHDA	0.001µM ICT+6-OHDA	0.01µM ICT+6-OHDA
ROS	4.03927	94.3722	76.3805	69.1404	60.0204
	6.18324	87.0126	80.1034	73.1305	58.1087
	7.13804	90.0042	79.0532	71.0263	54.2304
B	Con	50µM 6-OHDA	200µM VC+6-OHDA	0.001µM ICT+6-OHDA	0.01µM ICT+6-OHDA
SOD	6.81832	3.06999	4.17923	4.56104	5.52857
	6.35702	2.95575	3.81583	4.2873	5.3873
	6.73632	2.68619	4.06197	4.84131	4.91186
Figure 3. ICT mediates its protective effect by reducing the expression of α-Syn protein by reducing oxidative stress.
	Con	50µM 6-OHDA	200µM VC+6-OHDA	0.001µM ICT+6-OHDA	0.01µM ICT+6-OHDA
α-Syn	1	1.99334	1.60058	1.49943	1.19312
	1	2.07769	1.8011	1.25832	1.08542
	1	1.89608	1.71269	1.34889	0.982462
Figure 4. ICT mediates its protective effect by reducing the expression of TH protein by reducing oxidative stress.
	Con	50µM 6-OHDA	200µM VC+6-OHDA	0.001µM ICT+6-OHDA	0.01µM ICT+6-OHDA
TH	1	0.329254	0.551873	0.606888	0.750114
	1	0.384569	0.496346	0.540548	0.912013
	1	0.427496	0.5691	0.613577	0.815443
Figure 5. ICT mediates its protective effect by changing the expression of Nrf2 related antioxidant genes.
A	Con	50µM 6-OHDA	200µM VC+6-OHDA	0.001µM ICT+6-OHDA	0.01µM ICT+6-OHDA
Nrf2 Cytosol	1	0.581198	0.446843	0.392284	0.312511
	1	0.484553	0.50565	0.368344	0.251257
	1	0.551817	0.487744	0.422758	0.271082
	Con	50µM 6-OHDA	200µM VC+6-OHDA	0.001µM ICT+6-OHDA	0.01µM ICT+6-OHDA
Nrf2 Nucleus	1	1.30771	1.77471	1.96512	2.49051
	1	1.29279	1.66531	1.90205	2.6833
	1	1.45124	1.59557	2.15355	2.272
B	Con	50µM 6-OHDA	200µM VC+6-OHDA	0.001µM ICT+6-OHDA	0.01µM ICT+6-OHDA
HO-1	1	2.02445	2.17274	3.51896	4.52175
	1	2.21102	2.70081	3.14977	3.99932
	1	2.40497	2.42726	3.07457	4.12465
